# Supplementary material for: From the North Sea to Drug Repurposing, the Antiseizure Activity of Halimide and Plinabulin
Source: Pharmaceuticals (Basel). 2022 Feb 18;15(2):247. doi: 10.3390/ph15020247 (PMC8878679; doi:10.3390/ph15020247)
Supplement: Supplementary file 1 [file pharmaceuticals-15-00247-s001.zip]

Archive with 1 entries (1 files):
- pharmaceuticals-1553696-supplementary.pdf
